# Supplementary material for: Telehealth Outreach Program for Child Traumatic Stress: Strategies for Long-Term Sustainability
Source: Healthcare (Basel). 2024 Oct 23;12(21):2110. doi: 10.3390/healthcare12212110 (PMC11545140; doi:10.3390/healthcare12212110)
Supplement: Supplementary file 1 [file healthcare-12-02110-s001.zip]

Archive with 1 entries (1 files):
- healthcare-3253384-supplementary.pdf
